# Supplementary material for: Development of a Set of Indicators for Measuring and Improving Quality of Rehabilitation Care after Ischemic Stroke
Source: Healthcare (Basel). 2023 Jul 19;11(14):2065. doi: 10.3390/healthcare11142065 (PMC10378746; doi:10.3390/healthcare11142065)
Supplement: Supplementary file 1 [file healthcare-11-02065-s001.zip]

Archive with 1 entries (1 files):
- healthcare-2478461-supplementary.pdf
